# Supplementary material for: In silico characterization of a novel putative aerotaxis chemosensory system in the myxobacterium, Corallococcus coralloides
Source: BMC Genomics. 2018 Oct 19;19:757. doi: 10.1186/s12864-018-5151-6 (PMC6194562; doi:10.1186/s12864-018-5151-6)
Supplement: Supplementary file 7 — Cc-5 Locus Information File. (XLS 37 kb) [file 12864_2018_5151_MOESM7_ESM.xls]

## Sheet: Sheet1
Genome-id/Organism name/Location	Start	Stop	Strand	Function predicted	Nucleotide seq	Protein seq
Cc_gi|383452024|ref|NC_017030.1|_Corallococcus_coralloides_DSM_2259_6162215_6164404	6162215	6164404	+	Signal transduction histidine kinase CheA (EC 2.7.3.-)	ttgtccaagggcgtcctgtccgtgagtgacactccgggctgggacgacgtgatgcgggagttcctcctcgagtcccgcgagcacgtgcagatcatcgaggcgacggtgctggagctggaggcgcagccgggctcgcagccattgctggcgcagctgttccggtccctgcacaccgtgaagggcacctgcggcttcctgggcttcagccgcctggaggcgctgatgcacgccgccgaggagatgctcggcctggcgcgcgaccggcgcctggtgctggaccgcgagcgcgtgtccacgctgctggcagcggcggacgcggcgcgtggcacgctggagcacatcgaggcgacggggctggagcccgcggtggaccactccgcgctgctcgctcgcatggcg…	MSKGVLSVSDTPGWDDVMREFLLESREHVQIIEATVLELEAQPGSQPLLAQLFRSLHTVKGTCGFLGFSRLEALMHAAEEMLGLARDRRLVLDRERVSTLLAAADAARGTLEHIEATGLEPAVDHSALLARMAGAAVGSAPQEVSEPLTPPGAVPWRGAATGVDSKLRVDVALLDRLMNLMGELVLARNRILQCAASPTPGADLLTASQRLDVVTTQVQQVVMKTRLQPVGQVWNRFPRLVRELAHGCGKQVRLQLQGADTELDKTLVEALHDPLTHLLRNAVDHGVETPEQRVAAGKPPVGCLTLSASHEGGLVHLGMSDDGAGIDVQRVRQVAVQRGLLTADQAARMPDADALMLIFMPGFSTAERVTSLSGRGVGMDVVRSQVERIGGTVEVHSRP…
Cc_gi|383452024|ref|NC_017030.1|_Corallococcus_coralloides_DSM_2259_6164401_6164889	6164401	6164889	+	Positive regulator of CheA protein activity (CheW)	atgagcggcttccgccagctgtgctcgttccaggtgggcgaccacctgttcggcctggacatcgaacgcgtgcaggagattctgctgccgcccccgctcacgcgcgtccccggcgcgcctccggaggtggcggggctgctcaacctgcgcgggcagatcgtccccgccatcgacctgcgccgccgcctggacctccctgaaggcaccgcccccgcggacgcgccccacgtcgtcctgcgcggcgacgagggcgcggtgagccttcgcgtggatgccattggcgacatcctccccttcgagcagtcggacctggagccgctgccggacaacctgcgcgggccgctgcgctcgctgctgttgggtgtccacgcgctgccggaccggctgctgctcgtgttg…	MSGFRQLCSFQVGDHLFGLDIERVQEILLPPPLTRVPGAPPEVAGLLNLRGQIVPAIDLRRRLDLPEGTAPADAPHVVLRGDEGAVSLRVDAIGDILPFEQSDLEPLPDNLRGPLRSLLLGVHALPDRLLLVLSADAVVDGLSPASSASASPSLPVLPQESR
Cc_gi|383452024|ref|NC_017030.1|_Corallococcus_coralloides_DSM_2259_6164889_6166991	6164889	6166991	+	hypothetical protein	atggcccgcccgaccgcgcccgccgtgaaaaccaccctcttccagcgcctgggcggcaaggccccactgacggccgccgtgcagaagctctacgcgcgggtaacgacggacgcgctgctcaagccctacttccgccgcgcggacctggtcgagatccagcgccagatgatcgcgttcctcacccggtacctgggcggaccgggtgtctacaagggcccttcgatgcgcgacgtgcacgcgcgcctggcgctcaagccccatcacttcgagcgcgtcgctgaacacctggccacggtgctggatgaaatggatgtttcgggccccgtcgcccgcgaggtgctggcggccgtgggcacgccgcggggtgacagcgtgagcaggcccgtggcgaaggccgcc…	MARPTAPAVKTTLFQRLGGKAPLTAAVQKLYARVTTDALLKPYFRRADLVEIQRQMIAFLTRYLGGPGVYKGPSMRDVHARLALKPHHFERVAEHLATVLDEMDVSGPVAREVLAAVGTPRGDSVSRPVAKAASRTAAVKRAPARASRTEGRRVASASAPAARSSRRRAPTPLEGALSEAVLDAASVNLFVLDTDLAIVFSNASSLEAIERIHQASGLRDGAGDAGSDFLAHFEHQLRLEEERLLDPSALPHEAHFAVGPTLLKARIDGISGRGGALTGYVVTWTDVTDQQRTDTELARLRAMMENAPTCVMVADLDLKIVYLNPASRRLLQRVEKHLPVAADRVLGSHIDVFHRDVTYQRKILSNDKNLPVRANIPIGPETADLLVTAVYDGQGRYLG…
Cc_gi|383452024|ref|NC_017030.1|_Corallococcus_coralloides_DSM_2259_6167135_6168664	6167135	6168664	+	ABC1 family protein	gtgcgaaccggattgaagcggtggtgggagctgggccaggtggcccgtgcctccacgcgcctgcggcgggtgtcccggccccaggacgcggagcgagcgcagcgggagctgaccgagcggctgttgggtctgcgcgggctgccccagaaggtgggccaggtgctcacgctcgcggagctgggcgcggacacgccggggttcggttcgctcgcggaggcgccctccccgctcgcgccggaggccgcgctgacggaggtgtcccgccggctgggccgcccgtggcgggaggtgttccagtcgctggagggcgtgggcatcgccgcgtcgctgggccaggtgcaccgaggcgtgctgcatgacgggcgcgacgtagcggtgaagctgcggcatccgggcatc…	MRTGLKRWWELGQVARASTRLRRVSRPQDAERAQRELTERLLGLRGLPQKVGQVLTLAELGADTPGFGSLAEAPSPLAPEAALTEVSRRLGRPWREVFQSLEGVGIAASLGQVHRGVLHDGRDVAVKLRHPGIAEAVRDDLRALGWLAAPLGGWRGKLDLSAYRHELARMLQGELDYRHEAQALRDAGTRMADVPGVVVPAPVDALTREDLLVMTWVEGVSLADGWRWSEADRRALSTTLVRLFLHGCFTWGTLHADPHPGNYRVSRGPDGTPVLGVLDFGCVKPLPPELSVGLGRLVSLLKGPSTPPRTEQLLSAWVMLGFAPELLEPMAEALPAVSRVLLEPFLLDRPFHARSWRLGERLTEALGPHRWNFRAAGPAALLFVLRAFHGLVRHLDVLD…
Cc_gi|383452024|ref|NC_017030.1|_Corallococcus_coralloides_DSM_2259_6168687_6169022	6168687	6169022	+	RNase	atggtcaccatcggcatgaactacgaagtgcgtgagggcaaggcggaagccttcgagcggaagttcgcgctcgtgctggaggcgatgcgcaagctgccgacgcacgtgcacacggagctgttcaagagcgtgggagcgcccgggcgctacctcatcgtctccgagtggcacagccgcgagggcttcgacgccttcatcgcgtccgaggccttccaccgcgtgacggactggggcgccagcgccatcctcgcgagccggccgcgtcacgaggtgtatggggagagggcctccggtgcccccatgggccgctgccctgtcgcgcacgcggtgcggtga	MVTIGMNYEVREGKAEAFERKFALVLEAMRKLPTHVHTELFKSVGAPGRYLIVSEWHSREGFDAFIASEAFHRVTDWGASAILASRPRHEVYGERASGAPMGRCPVAHAVR
Cc_gi|383452024|ref|NC_017030.1|_Corallococcus_coralloides_DSM_2259_6169034_6170098	6169034	6170098	+	Chemotaxis response regulator protein-glutamate methylesterase CheB (EC 3.1.1.61)	atgaacgccatccgggtcctggtggtggacgacgcggccgtggtgcggcgccaggtgtcgctgctgctgggcgcggccccgggcctggaggtcgtcgccaccgcgcccaatggccgcatcgccctggcgaaggtggagcagttccaaccggacgtcgtgctgttggacctggagatgccggagctggacgggctggagacgctgaagctcctgcgccagcgtgacccggagctgcccgtggtgatgttcagcgcgctcaccgaacgcgcgggcgtgctgaccctggaggcgctcgcgctgggggcccgcgactacgtgacgaagcccacgtccgtgggagggatgaacatcaccgtggaggccgtgcgggatgagctggtgcgcaagctcaaggcgctg…	MNAIRVLVVDDAAVVRRQVSLLLGAAPGLEVVATAPNGRIALAKVEQFQPDVVLLDLEMPELDGLETLKLLRQRDPELPVVMFSALTERAGVLTLEALALGARDYVTKPTSVGGMNITVEAVRDELVRKLKALNVRTPSAPPSPSPVPREPVARPRMPARVEAIVIGASTGGPGALVRLVSALPADLPVPVLIVQHMPPLFTRLLAERLQGVTPLTVREAVTGASVQAGEVWVAPGDFHLAVCRDATGVRLLTHQGPAENACRPAVDLLFRSAAEVYGAGVLAVVLTGMGQDGLRGCRRVNEAGGQVVVQDQASCVVGSMPGAVEQAGLADAVMPLEALALELARRVDARGRRT
Cc_gi|383452024|ref|NC_017030.1|_Corallococcus_coralloides_DSM_2259_6170101_6170991	6170101	6170991	+	Chemotaxis protein methyltransferase CheR (EC 2.1.1.80)	atgtccctgcttcccgacgacttcgcgtacctgcggcagcgcgtgctgcgccgctccgggctcgtgctggagcccgacacgtacgcgctggtggagacgcggctcacgcccctcatgcgcgaggagcggctgccggacctctccgccctggtcgcgcggttgcgctcgcagccagcgggcagtccgctgcaccagcgcctggcggaagcactggccaaccacgagaccgccttcttccgcgacgcgcccgtcttcgaggccctgcgcaccacggtgctccccaccctgctggcgaagcgcgtccgcacgcgaacgctgcgcatctggtgcgcggcgtgcgcctacggtcaggagccctacagcatcgcgatgacgctggccgaggccgggctcctcatc…	MSLLPDDFAYLRQRVLRRSGLVLEPDTYALVETRLTPLMREERLPDLSALVARLRSQPAGSPLHQRLAEALANHETAFFRDAPVFEALRTTVLPTLLAKRVRTRTLRIWCAACAYGQEPYSIAMTLAEAGLLITGWTVRILATDFSSRAIVRACEARYDAKEIHRGLTPELRQRYFHQERDGWRLSEQVRKPVEFRPLNLMDDFPLEAPVDLVFLRNVMIYWDASTRRAVLARVRRMLHADGYLVLGAAEASPLGEDGFTRHLIGQTSWYRPTPASTGAGAPLEDARRAPRSGATP
