# Supplementary material for: In silico characterization of a novel putative aerotaxis chemosensory system in the myxobacterium, Corallococcus coralloides
Source: BMC Genomics. 2018 Oct 19;19:757. doi: 10.1186/s12864-018-5151-6 (PMC6194562; doi:10.1186/s12864-018-5151-6)
Supplement: Supplementary file 8 — File with NCBI web links from where Genome data could be downloaded. (XLS 44 kb) [file 12864_2018_5151_MOESM8_ESM.xls]

## Sheet: Sheet1
Organism name	Genome files downloaded from	Genome Tag
Anaeromyxobacter dehalogenans 2CP-1	ftp://ftp.ncbi.nlm.nih.gov/genomes/refseq/bacteria/Anaeromyxobacter_dehalogenans/latest_assembly_versions/GCF_000022145.1_ASM2214v1	Ad1
Anaeromyxobacter dehalogenans 2CP-C	ftp://ftp.ncbi.nlm.nih.gov/genomes/refseq/bacteria/Anaeromyxobacter_dehalogenans/latest_assembly_versions/GCF_000013385.1_ASM1338v1	AdC
Archangium gephyra DSM 2261	ftp://ftp.ncbi.nlm.nih.gov/genomes/refseq/bacteria/Archangium_gephyra/latest_assembly_versions/GCF_001027285.1_ASM102728v1	Ag2261
Anaeromyxobacter sp. Fw109-5	ftp://ftp.ncbi.nlm.nih.gov/genomes/refseq/bacteria/Anaeromyxobacter_sp._Fw109-5/latest_assembly_versions/GCF_000017505.1_ASM1750v1	AsF
Anaeromyxobacter sp. K	ftp://ftp.ncbi.nlm.nih.gov/genomes/refseq/bacteria/Anaeromyxobacter_sp._K/latest_assembly_versions/GCF_000020805.1_ASM2080v1	AsK
Chondromyces apiculatus DSM 436	ftp://ftp.ncbi.nlm.nih.gov/genomes/refseq/bacteria/Chondromyces_apiculatus/latest_assembly_versions/GCF_000601485.1_Chondromyces_apiculatus_DSM_436_genome_assembly	Cap
Corallococcus coralloides DSM 2259	ftp://ftp.ncbi.nlm.nih.gov/genomes/refseq/bacteria/Corallococcus_coralloides/latest_assembly_versions/GCF_000255295.1_ASM25529v1	Cc
Chondromyces crocatus Cm c5	ftp://ftp.ncbi.nlm.nih.gov/genomes/refseq/bacteria/Chondromyces_crocatus/latest_assembly_versions/GCF_001189295.1_ASM118929v1	Ccmc
Cystobacter ferrugineus Cbfe23	ftp://ftp.ncbi.nlm.nih.gov/genomes/refseq/bacteria/Cystobacter_ferrugineus/latest_assembly_versions/GCF_001887355.1_ASM188735v1	Cfer
Cystobacter fuscus DSM 2262	ftp://ftp.ncbi.nlm.nih.gov/genomes/refseq/bacteria/Cystobacter_fuscus/latest_assembly_versions/GCF_000335475.2_ASM33547v2	Cyb
Cystobacter violaceus Cbvi76	ftp://ftp.ncbi.nlm.nih.gov/genomes/refseq/bacteria/Archangium_violaceum/latest_assembly_versions/GCF_000733295.1_ASM73329v1	Cyvi
Enhygromyxa salina DSM 15201	ftp://ftp.ncbi.nlm.nih.gov/genomes/all/GCA/000/737/335/GCA_000737335.3_ASM73733v3	Es15201
Hyalangium minutum DSM 14724	ftp://ftp.ncbi.nlm.nih.gov/genomes/refseq/bacteria/Hyalangium_minutum/latest_assembly_versions/GCF_000737315.1_ASM73731v1	Hm
Haliangium ochraceum DSM 14365	ftp://ftp.ncbi.nlm.nih.gov/genomes/refseq/bacteria/Haliangium_ochraceum/latest_assembly_versions/GCF_000024805.1_ASM2480v1	Ho
Labilithrix luteola DSM 27648	ftp://ftp.ncbi.nlm.nih.gov/genomes/all/GCA/001/263/205/GCA_001263205.1_ASM126320v1	Ll
Melittangium boletus DSM 14713	ftp://ftp.ncbi.nlm.nih.gov/genomes/all/GCF/002/305/855/GCF_002305855.1_ASM230585v1	Mebo
Myxococcus fulvus HW-1	ftp://ftp.ncbi.nlm.nih.gov/genomes/refseq/bacteria/Myxococcus_fulvus/latest_assembly_versions/GCF_000219105.1_ASM21910v1	Mf
Myxococcus fulvus 124B02	ftp://ftp.ncbi.nlm.nih.gov/genomes/refseq/bacteria/Myxococcus_fulvus/latest_assembly_versions/GCF_000988565.1_ASM98856v1	MfB
Myxococcus hansupus mixupus	ftp://ftp.ncbi.nlm.nih.gov/genomes/refseq/bacteria/Myxococcus_hansupus/latest_assembly_versions/GCF_000280925.3_ASM28092v3	Mh
Minicystis rosea DSM 24000	ftp://ftp.ncbi.nlm.nih.gov/genomes/all/GCA/001/931/535/GCA_001931535.1_ASM193153v1	Mir
Myxococcus stipitatus DSM 14675	ftp://ftp.ncbi.nlm.nih.gov/genomes/refseq/bacteria/Myxococcus_stipitatus/latest_assembly_versions/GCF_000331735.1_ASM33173v1	Ms
Myxococcus xanthus DK 1622	ftp://ftp.ncbi.nlm.nih.gov/genomes/refseq/bacteria/Myxococcus_xanthus/latest_assembly_versions/GCF_000012685.1_ASM1268v1	MxDK1622
Myxococcus xanthus DZ2	ftp://ftp.ncbi.nlm.nih.gov/genomes/refseq/bacteria/Myxococcus_xanthus/latest_assembly_versions/GCF_000278585.1_ASM27858v2	MxDZ2
Myxococcus xanthus DZF1	ftp://ftp.ncbi.nlm.nih.gov/genomes/refseq/bacteria/Myxococcus_xanthus/latest_assembly_versions/GCF_000340515.1_Myxococcus_xanthus_DZF1	MxDZF1
Myxococcus macrosporus DSM 14697	ftp://ftp.ncbi.nlm.nih.gov/genomes/refseq/bacteria/Myxococcus_macrosporus/latest_assembly_versions/GCF_002305895.1_ASM230589v1	Myma
Myxococcus virescens DSM 2260	ftp://ftp.ncbi.nlm.nih.gov/genomes/refseq/bacteria/Myxococcus_virescens/latest_assembly_versions/GCF_900101905.1_IMG-taxon_2619619029_annotated_assembly	Myvi
Nannocystis exedens DSM 71	ftp://ftp.ncbi.nlm.nih.gov/genomes/refseq/bacteria/Nannocystis_exedens/latest_assembly_versions/GCF_002343915.1_ASM234391v1	Ne
Pajaroellobacter abortibovis	ftp://ftp.ncbi.nlm.nih.gov/genomes/refseq/bacteria/Pajaroellobacter_abortibovis/latest_assembly_versions/GCF_001931505.1_ASM193150v1	Pajab
Plesiocystis pacifica SIR-1	ftp://ftp.ncbi.nlm.nih.gov/genomes/refseq/bacteria/Plesiocystis_pacifica/latest_assembly_versions/GCF_000170895.1_ASM17089v1	Pp
Stigmatella aurantiaca DW4/3-1	ftp://ftp.ncbi.nlm.nih.gov/genomes/refseq/bacteria/Stigmatella_aurantiaca/latest_assembly_versions/GCF_000165485.1_ASM16548v1	Sa
Sandaracinus amylolyticus DSM 53668	ftp://ftp.ncbi.nlm.nih.gov/genomes/refseq/bacteria/Sandaracinus_amylolyticus/latest_assembly_versions/GCF_000737325.1_ASM73732v2	Samy
Sorangium cellulosum So0157-2	ftp://ftp.ncbi.nlm.nih.gov/genomes/refseq/bacteria/Sorangium_cellulosum/latest_assembly_versions/GCF_000418325.1_ASM41832v1	Soce0157
Sorangium cellulosum Soce56	ftp://ftp.ncbi.nlm.nih.gov/genomes/refseq/bacteria/Sorangium_cellulosum/latest_assembly_versions/GCF_000067165.1_ASM6716v1	Soce56
Vulgatibacter incomptus DSM 27710	ftp://ftp.ncbi.nlm.nih.gov/genomes/refseq/bacteria/Vulgatibacter_incomptus/latest_assembly_versions/GCF_001263175.1_ASM126317v1	Vui
